# Supplementary material for: Development of a Rapid Fluorescent Diagnostic System to Detect Subtype H9 Influenza A Virus in Chicken Feces
Source: Int J Mol Sci. 2021 Aug 17;22(16):8823. doi: 10.3390/ijms22168823 (PMC8396311; doi:10.3390/ijms22168823)
Supplement: Supplementary file 1 [file ijms-22-08823-s001.zip]

Archive with 1 entries (1 files):
- ijms-1307235-supplementary.pdf
